# Supplementary material for: Reduction of SPARC protects mice against NLRP3 inflammasome activation and obesity
Source: J Clin Invest. 2023 Oct 2;133(19):e169173. doi: 10.1172/JCI169173 (PMC10541189; doi:10.1172/JCI169173)
Supplement: Supporting data values [file jci-133-169173-s112.xlsx]

## Sheet: Fig. 1B
Sex
Male	Female
2	6
Age		Age
20s	30s	40s
1	4	3
BMI
18.5-24.9	25.0-29.9
4	4

## Sheet: Fig. 1C
Baseline	1 year	2 year
0	-13.76	-10.25
0	-15.51	-14.08
0	-13.33	-14.25
0	-9.45	-10.37
0	-13.82	-14.98
0	-8.62	-4.54
0	-7.29	-5.45
0	-15.89	-13.12

## Sheet: Fig. 1D
1 year	2 year
1793.02	1793.02
484.289	583.6
241.893	564.644
211.763	268.309
131.934	267.894
116.206	243.262
96.9043	241.893
89.704	211.763
82.8582	170.186
67.1195	139.937
58.9265	128.693
55.1793	116.206
55.1216	96.9043
53.1027	83.9415
52.3934	71.2629
48.0551	67.1195
47.8919	58.9265
47.3429	55.1216
43.369	53.1027
37.3819	52.3934
34.2781	48.0551
32.195	47.3429
24.6829	43.369
24.4376	34.5185
23.6066	34.2781
23.4236	32.195
21.4468	24.4376
21.1438	23.4362
19.2067	23.3778
17.6691	22.7644
16.9625	21.4468
16.9428	21.1438
16.7479	20.2322
15.2205	20.1209
14.3782	19.9681
11.3827	16.9428
11.1763	11.3827
9.63613	11.1763
8.97675	10.186
7.6268	10.0458
7.59125	9.63613
6.19221	8.25374
5.57263	7.04694
5.25955	6.53475
5.2403	6.42904
5.22761	6.27209
5.19857	6.19221
5.07006	6.08306
4.65277	5.48736
4.43858	5.25955
4.39297	5.22761
3.63302	5.19857
3.30739	5.16699
3.07531	5.07006
2.98745	4.65277
2.90985	4.43858
2.89976	4.39297
2.77357	4.03172
2.76169	3.65598
2.65121	3.63302
2.54414	3.48776
2.48107	3.4628
2.47042	3.24322
2.31	3.11531
2.29915	3.07684
2.26159	3.07531
2.20018	2.90985
2.17812	2.89976
2.15214	2.82511
1.94593	2.80751
1.87953	2.77357
1.8014	2.72417
1.67954	2.69722
1.52606	2.54414
1.49631	2.49593
1.49379	2.48107
1.35479	2.47042
1.34538	2.40447
1.2665	2.31
1.26143	2.29915
1.25744	2.26159
1.21334	2.22584
1.17685	2.20018
1.13685	2.17812
0.996926	1.88065
0.988868	1.8014
0.933351	1.67954
0.910843	1.52415
0.906323	1.49631
0.895835	1.49379
0.871659	1.49205
0.813094	1.45047
0.682806	1.40251
0.548551	1.35479
0.545448	1.28768
0.540191	1.25744
0.528376	1.13685
0.509084	1.08443
0.491397	1.03103
0.481188	1.01414
0.465907	1.00072
0.450932	0.998965
0.381037	0.9664
0.352219	0.933351
0.313212	0.906323
0.300796	0.871659
0.266754	0.813094
0.070557	0.808237
	0.765128
	0.733238
	0.682806
	0.647832
	0.636595
	0.612497
	0.600635
	0.578876
	0.578523
	0.545448
	0.508052
	0.49328
	0.481188
	0.465907
	0.461114
	0.424433
	0.380796
	0.369035
	0.334565
	0.313212
	0.30791
	0.300796
	0.266754
	0.227218
	0.144075
	0.089429
	0.070557

## Sheet: Fig. 1F
BMI & Body Fat% (2 year)
%(ΔSPARC Exp.)	ΔBMI	ΔBody Fat%
-41.8855	-10.2501	-18.5036
-47.2196	-14.0777	-15.4627
-43.4558	-14.2477	-18.9309
-10.4427	-10.3716	-10.8202
-44.8338	-14.9807	-20.9209
-40.1362	-13.1191	-18.4844
-16.3458	-4.54402	-9.4438
-21.7003	-5.45368	-7.37707
CRP & ICAM1 (2 year)
%(ΔSPARC Exp.)	%(ΔCRP)	%(ΔICAM1)
-41.8855	-8.21918	-19.6027
-47.2196	5	-18.2328
-43.4558	-70.4225	-19.3356
-10.4427	170	-6.5642
-44.8338	-89.9107	-20.0854
-40.1362	-23.5	-21.3495
-16.3458	-72.4409	3.90328
-21.7003	235.294	23.0157

## Sheet: Fig. 1G
Adipocyte	T cell	Monocyte
0.133046	3.9077e-05	0.00239349
0.034996	2.7631e-05	0.00123039
0.042198	1.427e-05	0.00128858
0.037944	1.0592e-05	0.000660876
0.017907	2.8938e-05	0.000811756
0.059129	1.7286e-05	0.000718197

## Sheet: Fig. 1H
Baseline	8 weeks
0.133046	0.025886
0.034996	0.024014
0.042198	0.025797
0.037944	0.030395
0.017907	0.010368
0.059129	0.020905

## Sheet: Fig. 2B
	Old	Old	Old	Old	Old	Old	Old-CR	Old-CR	Old-CR	Old-CR	Old-CR
SAT	0.521233	0.609909	0.145256	0.251739	0.153538	0.66588	0.054159	0.059402	0.084202	0.056589
VAT	0.385998	0.243726	0.220676	0.462225			0.036821	0.051713	0.080029	0.068078	0.049951
Hypothalmus	0.104145	0.101766	0.120185	0.094514	0.096723		0.120742	0.112137	0.131215	0.115023	0.127332

## Sheet: Fig. 2D
SAT
WT NP	WT LP	Fgf21KO NP	Fgf21KO LP
0.601513	0.585064	0.484085	0.700602
1.03049	0.260015	0.529732	0.988514
1.33484	0.127627	0.615572	1.52626
0.694157	1.17555	0.585064	1.26576
2.05623	0.401461	0.66588	0.823591
1.70133	0.44648	0.583714	0.864537
1.77358	0.705475	0.452712	1.10701
0.707107	0.292532	0.449585	0.868541
	0.084202	0.512871	0.974905
	0.258816	0.656712	1.08423
VAT
WT NP	WT LP	Fgf21KO NP	Fgf21KO LP
0.413703	0.658231	0.627056	0.943874
0.80478	0.552227	0.6846	1.46747
0.880666	0.328356	0.764895	1.4811
0.439317	0.775572	0.708742	1.23685
1.30737	0.359318	0.838956	1.27603
	0.346277	1.05702	1.33484

## Sheet: Fig. 3B
	Chow	Chow	Chow	Chow	Chow	Chow	HFD	HFD	HFD	HFD	HFD	HFD
Muscle	0.064	0.046	0.063				0.094	0.09	0.086
Liver	0.056	0.066	0.1				0.08	0.079	0.088
Hypothalamus	1.713	1.478	1.838				1.749	1.519	1.347
Pituatary	0.238	0.749	0.243				0.268	0.324	0.263
Spleen	1.326	0.899	0.741				0.803	0.859	0.54
Thymus	0.049	0.045	0.071				0.076	0.08	0.13
Brown AT	0.246	0.546	0.426	0.287	0.667	0.377	0.55	0.669	0.458	1.502	1.243	1.945
Perirenal AT	0.803	0.527	0.556	3.212	0.948		2.08	7.71	6.035	4.367	8.836	10.629
Mesenteric AT	0.977	1.819	1.223	1.074			7.763	4.746	7.43	0.43	3.802	6.543
Visceral AT	2.189	2.802	3.909	6.219	3.414	4.459	12.126	12.788	10.435	5.696
Subcutaneous AT	8.074	10.149	10.435	9.624			14.963	18.55	16.223	16.149

## Sheet: Fig. 3E
Chow	Chow-HFD	HFD	HFD-Chow
0.452378	5.4099	3.5692	0.328873
1.56439	3.10717	1.59726	0.657746
0.98323	2.02175	1.58623	0.549275

[truncated: 74 more sheets: Fig. 4C, Fig. 4D, Fig. 4E, Fig. 4F, Fig. 5A, Fig. 5B, Fig. 5C, Fig. 5D, Fig. 5E, Fig. 5F, Fig. 5G, Fig. 6C, Fig. 6D, Fig. 6E, Fig. 6H, Fig. 6I, Fig. 6J, Fig. 6L, Fig. 6M, Fig. 7B …]
